# Supplementary material for: Silicosis and Silica-Induced Autoimmunity in the Diversity Outbred Mouse
Source: Front Immunol. 2018 Apr 26;9:874. doi: 10.3389/fimmu.2018.00874 (PMC5932595; doi:10.3389/fimmu.2018.00874)
Supplement: Supplementary file 2 [file data_sheet_2.XLSX]

## Sheet: Sheet1
Supplemental Data
Silicosis and silica-induced autoimmunity in the diversity outbred mouse
Jessica M. Mayeux1, Gabriela M. Escalante1, Joseph M. Christy1, Rahul D. Pawar1, Dwight H. Kono2, and Kenneth M. Pollard1
1 Department of Molecular Medicine, 2 Department of Immunology and Microbiology, Scripps Research Institute, 10550 North Torrey Pines Road, La Jolla, CA 92037, USA.
Mouse ID#	Sex	Tansoral Exposure	Body Weight (g)	Spleen Weight (g)	BALF Cell Number	BALF Protein (ug/ml)	LDH Activity(milliunits/mL)	TGF-b (pg/ml)	IL-6 (pg/ml)	TNF-a (pg/ml)	Perivasculitis & Peribronchitis	Alveolitis	Total Lung Score	ANA Score Pre	ANA Score 4 wk	ANA score 8wk	ANA Score 12 wk	ENA5 (U)	IgM RF (ng/ml)	anti-chromatin (U)	anti-SSA (U)	anti-SSB (U)	anti-RNP (U)	anti-Sm (U)	anti-dsDNA (U)	Total IgM (ug/ml)	Total IgG (ug/ml)	Urine Protein (ug/ml)	GN Score
41	F	5mg	22.5	0.1	660000	26.7	1.26535	37.2149	65.3233	16.3454	0	0	0	0	0	2	0	52.7739	593.402	10.2375	NA	NA	NA	NA	NA	70.7139	2242.06	12373.8	0
42	F	5mg	25	0.12	370000	10.95	0.211345	47.4702	68.0078	17.2946	0	0	0	0	1	3	3	98.0875	4043.52	15.55	NA	NA	NA	NA	NA	367.924	3576.48	NA	0
43	F	5mg	23.7	0.13	3600000	174.3	3.38591	125.646	111.332	35.4576	125	30	155	0	0	0	1	472.174	3961.48	11.9688	10.8199	17.3586	539.337	201.055	1376.5	513.38	3542.19	NA	0
44	F	5mg	26.7	0.14	310000	93.15	0.64066	41.3078	102.544	29.2621	0	0	0	0	0	2	2	59.3039	866.023	10.0938	NA	NA	NA	NA	NA	269.778	1846.08	6625.63	0
45	F	5mg	20.5	0.05	380000	87.9	2.59988	62.322	115.152	26.5504	0	0	0	0	0	0	0	NA	353.996	10.3625	NA	NA	NA	NA	NA	104.83	1429.23	NA	0
46	F	5mg	22.9	0.11	3400000	67.95	2.17782	56.0246	49.2019	13.4235	0	0	0	0	0	0	0	NA	1191.05	9.29375	NA	NA	NA	NA	NA	315.469	222.27	3241.88	0
47	F	5mg	22.9	0.06	840000	46.7	2.36538	52.8956	115.405	27.7571	1	0	1	0	0	1	1	42.6085	932.824	9.925	NA	NA	NA	NA	NA	148.609	634.989	8698.13	0
48	F	5mg	19.7	0.08	1100000	84.25	4.36464	43.9223	71.5356	20.9147	12	1	13	0	1	2	1	50.7753	520.27	11.5	NA	NA	NA	NA	NA	104.54	1110.28	14946.3	0
49	F	5mg	23.5	0.11	5300000	165.7	30.3628	118.125	53.1674	20.9952	0	0	0	0	0	0	0	NA	1079.98	9.3375	NA	NA	NA	NA	NA	148.135	478.234	4404.38	0
50	F	5mg	22.3	0.08	1700000	56.65	6.65599	191.206	228.249	22.9136	186	0	186	0	0	3	2	29.581	1243.52	10.1438	NA	NA	NA	NA	NA	335.801	2382	12788.8	0
51	F	5mg	31.4	0.09	1100000	74.6	6.15035	129.777	31.0287	24.0048	52	17	69	0	0	2	2	184.666	533.581	16.05	9.28467	15.7728	25.8208	25.4534	2430.29	322.318	1479.72	4653.75	0
52	F	5mg	25.3	0.07	730000	18.3	1.67983	35.8578	84.6721	24.1552	1	0	1	0	0	0	1	53.98	1891.75	11.0125	NA	NA	NA	NA	NA	411.63	1754.28	4705	0.5
53	F	5mg	25.4	0.09	1400000	37.5	2.50959	41.2426	56.6083	28.2634	83	17	100	0	0	2	2	60.1309	1035.94	9.26875	NA	NA	NA	NA	NA	238.378	3233.39	7078.75	0
54	F	5mg	26.9	0.16	2000000	62.45	1.63007	79.5748	200.354	48.7208	63	12	75	0	0	0	4	94.2798	1855.65	232.637	NA	NA	NA	NA	NA	646.337	1529.96	5475.62	0
55	F	5mg	25.5	0.09	470000	60.55	2.92868	68.2621	119.853	25.3321	0	0	0	0	1	0	3	23.6398	1089.25	11.8625	NA	NA	NA	NA	NA	343.401	2479.04	6290.62	0
56	F	PBS	24.1	0.07	1050000	30.4	1.08171	19.0882	38.4958	12.7453	0	0	0	0	2	0	0	38.7818	625.606	9.8	NA	NA	NA	NA	NA	111.662	1169.99	15085	0
57	F	PBS	20.6	0.08	440000	33.5	1.0485	17.6177	81.2192	21.3781	0	0	0	0	0	0	0	18.6061	421.69	9.1375	NA	NA	NA	NA	NA	67.2666	431.958	6098.75	0
58	F	PBS	24.1	0.09	1700000	52.75	1.49843	29.115	82.3278	22.9501	0	0	0	0	0	0	1	106.78	645.086	11.7438	NA	NA	NA	NA	NA	166.821	1694.58	7192.5	0
59	F	PBS	22.7	0.06	6000000	108.25	10.5476	20.7519	112.144	22.9865	0	0	0	0	1	2	0	50.1107	783.555	21	NA	NA	NA	NA	NA	72.5755	1781.48	12790	0
60	F	PBS	27.1	0.14	1050000	102.15	1.64013	NA	29.4821	11.3503	5	0	5	0	0	2	4	75.7864	3400.32	16.8	11.3514	29.4669	39.1964	18.0113	1385.12	300.135	4360.85	14077.5	0
61	M	PBS	30.2	0.06	460000	118.2	0.113009	29.2734	79.4293	22.4159	0	0	0	0	0	1	1	20.6058	393.59	9.7625	NA	NA	NA	NA	NA	161.14	1268.17	15445.6	0
62	M	PBS	33.4	0.12	900000	145.55	0.724677	19.4179	50.8728	15.8196	0	0	0	0	0	1	0	20.7726	332.486	12.9187	NA	NA	NA	NA	NA	139.274	2071.71	13754.4	0
63	M	PBS	42.1	0.07	600000	120.55	0.465639	29.9261	90.9656	19.6763	0.5	0	0.5	0	1	0	0	14.2072	344.166	7.15625	NA	NA	NA	NA	NA	107.79	236.067	12441.9	0
64	M	PBS	35.7	0.11	700000	104.35	4.11706	0	151.696	33.3515	1	0	1	0	3	0	0	15.6171	246.307	10.1125	NA	NA	NA	NA	NA	95.5569	216.838	9428.13	0
65	M	PBS	32.7	0.06	4900000	120	1.12647	0	111.982	30.6919	0	0	0	0	1	2	2	24.7439	151.921	12.7	8.58452	14.203	21.3102	13.8524	711.899	58.3047	1721.57	15511.9	0
66	M	5mg	28.2	0.06	55000000	221.2	8.77326	68.6008	61.649	29.1918	155	53	208	0	0	4	4	740.541	404.607	250.35	10.4207	15.3177	625.391	530.808	896.61	239.447	2863.11	13936.3	0
67	M	5mg	37.8	0.08	490000	75.2	1.62937	69.957	59.9448	13.4196	0	2	2	0	1	2	0	551.275	277.067	8.19375	8.22742	8.6322	535.21	555.871	189.782	73.5818	194.455	14713.8	0
68	M	5mg	38.8	0.1	485000	61.85	1.62976	36.8915	112.007	25.2791	0.5	0	0.5	0	0	2	1	37.991	392.144	9.575	NA	NA	NA	NA	NA	147.886	331.422	13811.2	0
69	M	5mg	29	0.09	395000	208.4	14.5063	98.8015	66.5121	44.3922	220	33	253	0	2	0	2	226.017	1185.79	38.4312	NA	NA	NA	NA	NA	322.757	1879.37	15951.9	0
70	M	5mg	30.2	0.1	750000	158.95	9.13623	37.4091	157.034	38.3067	3	0	3	0	0	0	0	48.6044	517.199	9.38125	NA	NA	NA	NA	NA	162.091	533.847	15310	0
71	M	5mg	NA	NA	NA	NA	NA	NA	NA	NA	NA	NA	NA	0	1	3	NA	NA	NA	#VALUE!	NA	NA	NA	NA	NA	NA	NA	NA	NA
72	M	5mg	26	0.08	800000	84.45	0.162522	48.5913	45.7602	10.7084	0.5	0	0.5	0	1	3	0	42.2812	2841.73	8.29375	NA	NA	NA	NA	NA	169.034	477.752	14313.1	0
73	M	5mg	35.1	0.06	550000	195.75	0.015536	57.1597	34.6556	12.9396	0	0	0	0	3	1	0	48.8456	807.076	9.6875	NA	NA	NA	NA	NA	205.512	796.274	9581.25	0
74	M	5mg	35.2	0.08	1350000	206.45	2.28185	88.8009	284.274	68.1881	7	0	7	0	1	0	4	788.491	900.624	9.7375	7.67911	8.17986	625.391	581.074	221.726	152.975	429.764	11371.9	0
75	M	5mg	36.2	0.06	550000	76.45	0.0138108	25.5247	87.3694	28.4571	4	0	4	0	1	1	2	36.1303	910.167	21.9312	NA	NA	NA	NA	NA	267.658	555.314	12476.3	0
76	M	PBS	34.3	0.11	600000	84.55	1.84141	37.7977	60.9324	14.9842	0	0	0	0	2	2	1	32.7893	792.501	9.59375	NA	NA	NA	NA	NA	271.185	900.124	7127.5	0
77	M	PBS	47.6	0.09	800000	129.65	4.64855	44.9714	271.846	49.5028	0	0	0	0	0	0	0	112.606	330.392	9.61875	NA	NA	NA	NA	NA	226.736	314.802	7012.5	0
78	M	PBS	29.1	0.08	750000	90.15	3.25301	33.2833	79.6314	23.4892	0	0	0	0	1	2	2	65.1366	1173.88	14.8563	9.25655	10.1642	9.19325	9.31832	166.675	86.3939	2684.5	6402.5	0
79	M	PBS	33.6	0.1	405000	82.45	5.39943	17.8732	311.95	147.299	50	7	57	0	2	3	2	31.7531	951.715	9.075	11.5763	13.0425	10.9678	9.19325	140.888	617.482	599.747	4142.5	0
80	M	PBS	35.6	0.08	1480000	125.25	17.5219	39.16	163.694	32.7899	2	0	2	0	0	1	2	25.3254	664.319	17.2375	9.93139	11.182	8.92745	8.56004	107.205	79.0402	308.71	11178.8	0
81	M	5mg	40.9	0.09	750000	71.95	6.34341	43.2676	104.479	27.6378	18	0	18	0	0	2	2	396.675	842.807	8.775	9.8386	9.23533	379.206	452.775	285.035	193.675	628.898	7141.88	0
82	M	5mg	34.5	0.09	1380000	46.65	0	33.2192	65.0888	13.4971	0	0	0	0	1	0	0	NA	298.518	8.84375	NA	NA	NA	NA	NA	63.616	501.843	4518.12	0
83	M	5mg	29.4	0.17	30000000	400.7	24.7231	179.139	1583.91	137.013	300	143	443	0	3	4	4	826.947	781.938	13.6187	18.6846	28.5272	625.391	625.391	4235.03	210.336	5817.34	6002.5	1.7
84	M	5mg	34.9	NA	1350000	27.1	0	20.0922	65.5055	12.4012	2	0	2	0	0	0	0	NA	648.851	8.2875	NA	NA	NA	NA	NA	270.056	198.682	6596.25	0
85	M	5mg	28.3	0.16	3450000	135.55	2.79383	34.6976	75.6096	29.1454	68	40	108	0	3	4	4	702.205	790.992	63.1812	9.33809	20.6974	625.391	465.4	2868.96	280.005	4343.95	10775	0
86	M	5mg	40.9	0.09	1700000	106.2	0.00476112	19.5357	98.9083	17.0447	11	3	14	0	1	3	3	138.801	371.478	9.16875	NA	NA	NA	NA	NA	286.947	2249.6	14421.9	0
87	M	5mg	29	0.06	420000	94.1	0	20.1541	216.178	29.8491	6	0	6	0	1	1	4	32.7016	920.215	42.9438	NA	NA	NA	NA	NA	194.592	306.11	8451.25	0
88	M	5mg	27.2	0.09	6000000	181.5	3.88352	271.625	349.244	56.3293	147	41	188	0	2	2	2	57.4948	545.957	18.5375	NA	NA	NA	NA	NA	86.4092	1267.26	13425	0
89	M	5mg	42.7	0.09	2100000	235.7	9.02767	38.0569	34.5434	14.2847	12	2	14	0	1	0	0	NA	416.39	7.74375	NA	NA	NA	NA	NA	220.368	150.369	15096.3	0
90	M	5mg	38	0.11	1600000	128.95	0.951535	10.9864	66.0205	13.4753	16	0	16	0	2	2	0	45.1413	529.561	8.06875	NA	NA	NA	NA	NA	91.4606	1554.5	10750.6	0
91	M	5mg	26.5	0.11	3900000	113.95	0	12.3562	132.222	20.1428	2	2	4	0	1	0	0	NA	429.833	9.09375	NA	NA	NA	NA	NA	278.606	1873.16	6843.12	0
92	M	5mg	43.6	0.17	90000000	455.7	0.138232	114.167	60.402	70.2783	225	55	280	0	1	1	4	734.045	332.254	104.306	14.5878	12.9591	625.391	512.062	703.424	249.004	1783.68	14955	0
93	M	5mg	33	0.12	650000	70.8	2.16044	34.3758	105.189	24.3683	0.5	0	0.5	0	1	0	0	45.8649	436.348	8.73125	NA	NA	NA	NA	NA	151.916	858.01	10811.2	0
94	M	5mg	27.2	0.05	850000	129.55	0	15.2485	117.925	20.7506	0	0	0	0	1	0	0	40.6788	645.163	8.76875	NA	NA	NA	NA	NA	181.051	983.597	10255	0
95	M	5mg	41	0.17	7500000	185.6	0	36.3744	90.9042	32.5243	50	31	81	0	1	3	2	490.885	1347.23	9.8	7.77472	14.1707	372.561	263.446	741.742	185.876	1055.53	6859.38	0
96	M	5mg	30.1	0.1	550000	71.15	0	83.0879	105.692	14.376	0	0	0	0	1	2	0	42.3329	2385.14	8.84375	NA	NA	NA	NA	NA	266.445	962.57	13086.9	0
97	M	5mg	33.8	0.11	800000	91.3	0	48.4085	168.127	30.3361	2	0	2	0	1	0	2	25.2658	584.055	9.63125	NA	NA	NA	NA	NA	202.507	1190.06	9535	0
98	M	5mg	41.4	0.1	1350000	100.7	0	72.1156	58.5312	34.1347	13	8	21	0	1	3	3	53.4287	416.222	15.6812	NA	NA	NA	NA	NA	83.0135	1729.49	12419.4	0
99	M	5mg	33.8	0.1	1700000	119	0.0352748	80.3989	70.3782	20.3928	66	6	72	0	4	3	4	341.351	695.203	223.112	9.35497	15.2019	569.418	371.896	5794.86	157.235	1297.14	11046.9	0
100	M	5mg	32.5	0.06	270000	83.15	0	85.0433	196.515	25.2749	0	0	0	0	1	0	0	41.8332	252.404	8.46875	NA	NA	NA	NA	NA	86.6867	186.761	7057.5	0
101	F	5mg	25	0.08	465000	232.5	16.6329	52.875	87.9848	19.0477	0	0	0	0	1	2	3	38.06	740.705	24.8063	NA	NA	NA	NA	NA	185.795	986.324	2150.62	0
102	F	5mg	26.5	0.09	2150000	117.4	0.0422095	113.219	22.874	40.7548	65	16	81	0	1	0	3	365.791	812.554	12.0875	11.3092	14.1007	182.747	69.2933	1587.21	85.4293	2049.94	11323.1	0
103	F	5mg	20.3	0.07	405000	51.9	0.170776	45.0791	168.087	22.173	1	3	4	0	1	4	0	44.0903	2076.38	28.7125	NA	NA	NA	NA	NA	373.512	881.763	5931.87	0.5
104	F	5mg	25.7	0.12	270000	67.6	0	78.295	58.3827	9.44364	1	0	1	0	1	0	4	582.942	2282.35	11.5437	15.7097	19.7738	522.913	606.778	1481.24	242.967	1650.83	7851.25	0
105	F	5mg	24.5	0.07	800000	81.8	0	64.9428	65.436	13.4971	2	1	3	0	0	0	0	40.8339	1127.8	8.5875	NA	NA	NA	NA	NA	194.266	1502.69	7339.37	0
106	F	5mg	20.9	0.09	850000	62.35	0	36.9388	91.5967	16.3529	3	0	3	0	2	2	1	45.0207	296.835	12.0938	NA	NA	NA	NA	NA	126.379	2207.61	9543.75	0
107	F	5mg	24	0.12	4250000	164.55	5.898	132.54	108.024	32.5069	110	60	170	0	1	2	4	690.093	6749.9	92	11.9615	14.1976	625.391	221.912	3766.01	657.95	1976.87	3337.5	1.2
108	F	5mg	17	0.07	1200000	158.4	1.48211	265.594	60.3203	26.5802	210	17	227	0	2	4	4	884.306	2664.41	18.4062	26.2175	32.3452	625.391	625.391	3444.54	205.881	3316.68	10030.6	0.5
109	F	5mg	30.8	0.14	1250000	217.35	0.525086	259.894	159.792	68.2501	188	70	258	0	1	4	4	813.269	2733.16	8.79375	7.29952	42.2025	625.391	625.391	2893.16	718.16	2968.07	10033.1	0
110	F	5mg	23.3	0.07	750000	155.45	9.46186	82.0325	42.6463	10.8161	11	0	11	0	0	1	0	151.871	1589.6	11.9688	9.03723	21.1874	48.7258	29.1979	1584.68	182.06	2550.42	5728.75	0
111	F	5mg	21.1	0.09	650000	95.9	0	53.5884	98.2597	18.8536	0	0	0	0	2	1	1	48.1611	1289.65	15.0375	NA	NA	NA	NA	NA	103.621	1225.44	9665.62	0
112	F	5mg	20	0.04	265000	33.85	0	27.2324	174.328	23.3156	0	0	0	0	1	0	0	43.7064	1077.28	10.5	NA	NA	NA	NA	NA	89.5386	1402.45	9914.37	0
113	F	5mg	29.7	0.1	750000	99.5	0	50.2828	227.313	35.0343	17	0	17	0	2	2	3	68.4686	951.764	10.7875	NA	NA	NA	NA	NA	134.37	2644.23	4250	0
114	F	5mg	26.6	0.06	390000	74.75	0	88.5404	73.1594	13.061	0	0	0	0	1	0	1	34.2422	1371.27	9.68125	NA	NA	NA	NA	NA	369.863	1144.23	4363.75	0
115	F	5mg	NA	NA	NA	NA	NA	NA	NA	NA	NA	NA	NA	NA	NA	NA	NA	NA	NA	#VALUE!	NA	NA	NA	NA	NA	NA	NA	NA	NA
116	F	5mg	41.9	0.09	1400000	358.05	0.642742	79.7672	42.8605	19.2676	47	28	75	0	1	0	3	651.997	2147.31	8.88125	6.55103	11.1822	447.225	22.7486	888.715	484.047	1606.66	8319.37	0
117	F	5mg	18.4	0.06	700000	233.05	1.86881	79.7672	180.4	46.8546	100	30	130	0	1	0	2	58.5764	1440.43	17.3437	NA	NA	NA	NA	NA	265.074	1517.82	9518.12	0
118	F	5mg	26.9	0.08	6000000	313.05	3.61367	200.745	73.0733	29.5797	192	102	294	0	1	1	2	383.402	5546.28	33.2687	32.0707	15.3863	187.703	151.603	3496.84	377.883	3090.12	6416.87	0
119	F	5mg	22.9	0.09	500000	98.7	0	42.6693	117.874	22.1385	0	0	0	0	1	2	0	110.178	1114.84	37.9562	NA	NA	NA	NA	NA	76.6394	3391.55	9908.75	0
120	F	5mg	24.5	0.24	4000000	337.25	17.3209	124.211	266.972	73.4162	210	200	410	0	1	3	4	739.347	3232.82	51.55	16.8435	51.5152	625.391	625.391	2668.22	434.454	3606.4	9160.62	2
121	F	5mg	23.4	0.08	360000	108.5	0	45.8845	90.9042	12.4319	2	0	2	0	1	2	0	60.558	114.557	9.775	NA	NA	NA	NA	NA	81.371	2038.47	4343.12	0
122	F	5mg	20.1	0.04	365000	113.9	0.0168496	36.592	179.027	27.1384	0	0	0	0	1	2	4	57.6728	184.769	12.0125	NA	NA	NA	NA	NA	130.5	2959.2	6717.5	0
123	F	5mg	28.4	0.12	490000	116.6	0	57.0125	200.416	7.07471	18	0	18	0	2	1	3	80.0571	414.091	17.6562	NA	NA	NA	NA	NA	298.513	3204.65	2814.38	0
124	F	5mg	22	0.1	1650000	149	0	62.8752	122.905	4.27221	82	6	88	0	2	2	2	695.862	635.427	9.8625	5.93463	9.69555	418.848	16.1507	478.587	1916.61	1638.8	6551.88	0
125	F	5mg	20.5	0.22	850000	185.3	2.87291	98.939	150.672	7.43882	14	3	17	0	2	4	4	853.472	387.14	303.863	28.0032	17.4385	625.391	413.336	4480.02	288.335	4562.92	13145	0.75
126	F	PBS	29.8	0.1	220000	75.25	0.665384	41.6683	370.323	13.5313	7	1	8	0	2	2	4	60.8734	586.139	63.275	11.731	16.4243	14.4231	9.42777	583.036	153.336	2636.52	5215.62	0
127	F	PBS	23.7	0.07	240000	87.1	0.100517	36.592	113.014	3.70704	3	1.5	4.5	0	1	0	1	36.284	362.717	10.4188	NA	NA	NA	NA	NA	132.122	1189.4	14160	0
128	F	PBS	23.9	0.1	1600000	90.25	0	51.3489	267.839	7.37814	22	0	22	0	1	1	2	78.0894	316.645	8.7875	11.925	13.4195	23.4678	38.5319	486.986	677.601	1182.08	7053.75	0
129	F	PBS	20.9	0.06	150000	134.7	0.183085	26.1681	465.249	19.3841	0	0	0	0	1	1	3	34.0414	93.1191	12.2062	16.0359	26.6694	29.495	36.2336	539.864	106.699	3175.69	2154.38	0
130	F	PBS	NA	NA	NA	NA	NA	NA	NA	NA	NA	NA	NA	NA	NA	NA	NA	NA	NA	#VALUE!	NA	NA	NA	NA	NA	NA	NA	NA	NA
131	F	PBS	19	0.05	215000	162.15	1.80914	32.4507	140.863	3.68093	0	0	0	0	2	1	0	16.174	458.796	8.48125	NA	NA	NA	NA	NA	109.851	2081.89	13170	0
132	F	PBS	28.7	0.06	800000	82.2	0	24.4334	205.429	7.19811	0	0	0	0	2	0	3	74.4546	205.125	65.2812	11.8406	15.2235	98.1082	27.9862	3056.64	81.2874	2647.99	4801.87	0
133	F	PBS	31.9	0.1	320000	88.5	0	35.6027	163.769	4.39928	1	1	2	0	1	2	0	33.099	186.82	8.18125	NA	NA	NA	NA	NA	397.692	1613.42	6665.62	0
134	F	PBS	32	0.14	155000	80.15	0.427863	48.7626	532.664	20.2396	0	0	0	0	3	2	3	38.0981	97.3103	16.1812	9.84985	16.2009	25.4378	13.2427	217.09	97.6193	1834.34	5827.5	0
135	F	PBS	18.4	0.05	115000	891.85	16.619	492.57	29.7189	1.5567	0	0	0	0	0	3	2	44.2871	148.462	9.00625	10.0411	29.5261	15.9866	13.0316	609.112	66.5388	642.641	8775	0
136	F	5mg	30	0.07	110000	79.35	0	527.177	206.879	7.31608	1	0	1	0	1	2	2	40.3456	292.44	11.575	NA	NA	NA	NA	NA	113.464	899.889	4641.87	0
137	F	5mg	27.5	0.16	415000	120.75	0	33.335	165.295	4.71833	12	2	14	0	2	3	3	69.3247	520.251	17.4625	NA	NA	NA	NA	NA	135.571	5078.06	14362.5	0
138	F	5mg	24	0.06	1100000	345.1	11.8797	255.204	1122.63	249.791	155	60	215	0	2	2	4	707.514	263.842	9.5	11.174	20.6039	625.391	625.391	816.522	76.2686	2636.71	3225	0
139	F	5mg	25.9	0.06	1375000	281.9	7.19877	105.439	299.142	100.283	80	9	89	0	1	1	2	623.351	160.435	8.09375	7.57597	10.4247	399.898	341.119	167.343	243.534	1116.85	5419.38	0
140	F	5mg	21.1	0.09	550000	59.65	0	28.0568	56.6106	2.60963	2	0	2	0	3	3	0	69.1027	279.238	11.3063	NA	NA	NA	NA	NA	147.265	5676.38	12778.1	0
141	M	5mg	30.9	0.07	550000	182.1	11.2753	44.5259	170.112	8.36549	48	5	53	0	1	0	0	NA	198.703	8.3625	NA	NA	NA	NA	NA	345.689	500.386	8865.62	0
142	M	5mg	26.7	0.08	17000000	274.9	1.54559	217.787	506.442	96.6459	187	63	250	0	3	3	4	679.344	150.086	40.1	9.57569	14.7354	625.391	617.589	2162.87	286.354	2291.63	15265	0
143	M	5mg	NA	NA	NA	NA	NA	NA	NA	NA	NA	NA	NA	0	4	4	NA	755.247	NA	#VALUE!	48.3551	19.2702	625.391	625.391	3063.27	NA	NA	NA	2.5
144	M	5mg	29.1	0.09	1500000	317.15	1.96283	181.638	215.239	31.1803	43	30	73	0	2	3	3	622.162	326.036	142.631	5.56551	8.09503	398.968	246.826	2901.12	202.186	812.391	15545.6	0
145	M	5mg	38.6	0.14	415000	134.95	0.00529345	106.463	348.615	23.618	58	15	73	0	2	3	4	780.897	161.912	13.775	16.0837	12.075	625.391	625.391	3104.55	227.321	3353.02	14434.4	2
146	M	5mg	34.2	0.14	235000	140.65	0	45.7334	111.24	4.00933	67	6	73	0	2	0	0	NA	83.1485	8.4375	NA	NA	NA	NA	NA	166.457	288.569	4718.12	0
147	M	5mg	42.4	0.13	1400000	293.2	0.127149	138.615	175.673	25.7458	27	16	43	0	1	0	0	NA	258.72	7.71875	NA	NA	NA	NA	NA	313.447	375.867	14178.8	0
148	M	5mg	32.5	0.07	1800000	417.3	1.4634	49.877	436.353	12.2201	96	78	174	0	1	1	3	474.826	50.4574	9.8375	9.85163	11.0827	625.391	606.316	453.485	75.6289	1835.55	15255.6	0
149	M	5mg	40.7	0.09	700000	159.8	0	10.3101	188.795	6.95607	9	0	9	0	1	1	0	32.6094	215.558	8.0875	NA	NA	NA	NA	NA	241.444	NA	13583.1	0
150	M	5mg	34	0.15	12000000	588.85	31.9905	163.385	723.303	40.6859	180	105	285	0	2	2	2	71.655	103.871	12.1188	NA	NA	NA	NA	NA	297.205	3270.72	13975	1
151	M	5mg	37.3	0.1	260000	242.1	7.59472	99.934	2444.32	1068.42	2	0	2	0	1	0	1	NA	398.666	9.24375	NA	NA	NA	NA	NA	NA	NA	15693.1	0
152	M	5mg	32.3	0.06	1650000	130.4	0.114954	16.5299	678.273	37.3501	0	0	0	0	0	0	2	18.152	76.6732	8.21875	NA	NA	NA	NA	NA	174.783	739.441	13000	0
153	M	5mg	34.5	0.07	170000	122.2	0	4.69922	119.561	4.61411	0	0	0	0	2	2	0	56.4363	51.1176	14.9938	NA	NA	NA	NA	NA	32.8987	259.746	11040.6	0
154	M	5mg	NA	NA	NA	NA	NA	NA	NA	NA	NA	NA	NA	0	3	NA	NA	NA	NA	#VALUE!	NA	NA	NA	NA	NA	NA	NA	NA	NA
155	M	5mg	39.7	0.12	1300000	161.3	0.101169	30.2192	298.288	24.7992	85	38	123	0	2	4	4	769.404	167.537	9.96875	17.381	11.9185	625.391	387.758	629.61	71.9623	3014.99	5706.25	0
156	M	PBS	34.6	0.11	360000	113.1	0	9.47483	108.074	4.21613	1	0	1	0	1	0	0	20.8666	197.504	8.3625	NA	NA	NA	NA	NA	114.2	1674.23	15625.6	0
157	M	PBS	35.9	0.21	240000	134.45	0	4.91749	187.076	4.89069	2	0	2	0	1	2	2	76.948	442.802	8.075	11.6944	11.9251	19.5513	16.0804	1753.31	349.776	829.158	13179.4	0
158	M	PBS	33.4	0.09	600000	73.45	0	3.47859	81.5863	3.83053	0	0	0	0	1	0	0	11.3404	137.176	7.76875	NA	NA	NA	NA	NA	137.511	NA	11824.4	0
159	M	PBS	36.5	0.13	105000	72.7	0.159916	6.23963	294.783	13.9676	1	0	1	0	1	2	1	41.7556	223.32	8.51875	NA	NA	NA	NA	NA	142.055	984.324	11900	0
160	M	PBS	30.9	0.14	150000	344.15	16.6492	15.2246	221.831	11.2136	1	0	1	0	2	3	2	80.7676	118.173	16.4437	12.8529	17.3209	18.6445	20.5597	1419.96	169.46	3933.73	15606.3	0
161	F	10mg	24	0.1	328000	300.875	2.43182	44.4836	80.4172	5.6989	95	77	172	0	0	0	0	NA	80.5299	14.1375	NA	NA	NA	NA	NA	373.836	3816.57	12957.5	0
162	F	10mg	25.4	0.08	93800	426.062	19.7695	6.73687	240.566	10.4046	0	0	0	0	0	1	2	182.594	87.9572	14.5875	NA	NA	NA	NA	NA	202.517	3660.21	13888.1	0
163	F	10mg	36.31	0.07	182000	329.75	0.0170234	31.9088	86.599	9.82209	65	69	134	0	0	0	0	NA	252.108	12.5375	NA	NA	NA	NA	NA	179.143	1586.76	12744.4	0
164	F	10mg	34.64	0.09	223000	207.312	0.046009	14.3493	138.22	11.3568	3	3	6	0	0	0	2	31.5472	455.518	14.0437	NA	NA	NA	NA	NA	178.646	4387.95	15000	0
165	F	10mg	25.32	0.14	5460000	3216.8	3.80355	222.697	69.1417	11.6751	380	315	695	0	4	3	1	761.398	4084.51	149.512	32.6548	74.8435	625.391	625.391	4416.47	964.262	31423.4	12224.4	0
166	F	10mg	24.71	0.07	123000	290.188	0.306104	0	22.5089	0	0	0	0	0	0	0	0	NA	744.785	11.85	NA	NA	NA	NA	NA	249.106	156.897	12683.1	0
167	F	10mg	26.61	0.14	1510000	313	0.00403321	19.2879	244.347	29.8997	157	131	288	1	2	2	0	50.4597	861.809	16.3937	NA	NA	NA	NA	NA	846.509	15554	15497.5	0
168	F	10mg	25.41	0.1	674000	708.438	10.8877	148.211	123.781	68.4773	245	160	405	0	1	4	0	50.9353	672.984	16.4812	NA	NA	NA	NA	NA	314.046	13544.8	15089.4	0
169	F	10mg	25.37	0.08	182000	216.812	0.0325341	15.2059	242.925	25.9113	0	0	0	0	0	0	2	32.324	365.657	13.1312	NA	NA	NA	NA	NA	293.381	2500.87	15686.2	0
170	F	10mg	33.09	0.07	NA	0	39.9631	NA	NA	NA	0	0	0	0	0	0	3	24.0647	773.262	13.4812	NA	NA	NA	NA	NA	255.798	289.785	6946.25	0
171	F	10mg	19.78	0.1	6700000	921.125	0.00566894	71.236	171.198	89.3853	255	190	525	0	1	1	2	117.502	736.313	28.1	NA	NA	NA	NA	NA	575.43	6776.86	7953.12	0
172	F	10mg	34.81	0.08	64500	192.437	0.907144	0	175.096	16.7998	0	0	0	0	0	0	4	29.4034	530.338	12.6125	NA	NA	NA	NA	NA	391.71	2075.55	5529.37	0
173	F	10mg	20.72	0.07	111000	465.375	1.60711	11.4943	138.5	15.6299	0	0	0	0	1	0	3	38.0824	175.355	11.6813	NA	NA	NA	NA	NA	183.993	1052.26	1950.62	0
174	F	10mg	29.82	0.07	12720000	1013.31	18.8754	86.0826	113.711	47.5752	149	163	312	0	1	0	0	NA	273.129	14.9813	NA	NA	NA	NA	NA	338.507	6854	6859.37	0
175	F	10mg	34.88	0.06	1270000	623.75	1.21614	62.131	172.419	69.4944	92	65	157	0	0	1	0	59.0341	459.004	13.575	NA	NA	NA	NA	NA	319.848	8069.92	7400	0
176	M	10mg	31.97	0.07	499000	514.25	2.05271	15.9784	218.794	74.1203	105	58	163	0	1	2	1	650.412	150.982	14.7375	NA	NA	NA	NA	NA	189.226	16210.3	14530	0
177	M	10mg	27.51	0.14	11200000	1355.62	15.049	119.999	164.155	47.898	130	260	390	0	0	2	2	767.685	329.978	19.5875	15.8759	11.858	625.391	625.391	218.79	390.659	3508.55	9761.87	0
178	M	10mg	33.94	0.07	880000	503.813	6.13886	45.3649	140.484	77.8666	70	110	180	0	0	0	0	NA	136.517	14.775	NA	NA	NA	NA	NA	183.358	1648.65	8968.12	0
179	M	10mg	26.79	0.1	9280000	1407.62	23.6414	155.519	2623.63	31.0905	450	415	865	0	3	3	0	738.281	429.591	36.25	17.4025	35.6203	625.391	519.809	1583.88	486.86	5593.78	12775.6	0
180	M	10mg	34.13	0.11	4160000	1196	34.3327	236.506	1004.69	255.172	82	142	224	0	0	2	2	46.179	132.816	13.8312	NA	NA	NA	NA	NA	140.701	2571.74	9758.12	0
181	M	10mg	35.75	0.09	182000	293.562	3.58773	0	12.1436	2.74559	19	16	35	0	0	1	0	434.276	271.128	11.5437	NA	NA	NA	NA	NA	191.919	1399.3	11703.1	0
182	M	10mg	32.6	0.19	7360000	722.188	0.768268	64.2647	190.705	59.2276	180	122	302	0	1	1	0	718.438	194.608	15.7687	9.60436	23.2039	625.391	611.968	562.535	368.856	7291.87	14622.5	0
183	M	10mg	32.7	0.12	745000	337.187	0.871599	24.8795	106.89	31.1312	99	83	182	0	1	1	0	660.724	367.95	13.9813	NA	NA	NA	NA	NA	263.052	6817.79	9100	0
184	M	10mg	41.99	0.1	346000	294.5	0.828033	17.587	270.654	35.044	2	0	2	0	0	0	2	36.4347	192.146	12.7375	NA	NA	NA	NA	NA	425.994	8918.12	15452.5	0
185	M	10mg	27.02	0.06	463000	373	0.230369	8.82132	107.178	23.9208	5	0	5	0	0	0	1	NA	551.465	13.3875	NA	NA	NA	NA	NA	369.478	1827.6	13770.6	0
186	M	PBS	30.89	0.07	352000	184.187	0.00682934	9.23793	337.525	40.3844	0	0	0	0	0	0	3	25.1921	413.003	13.0437	11.371	11.7905	10.3815	10.3033	147.841	633.994	1566.7	9641.25	0
187	M	PBS	32.78	0.09	622000	231.937	0	0	141.126	23.4854	0	0	0	0	0	1	4	25.7885	131.336	13.2312	9.52649	10.1427	9.51376	9.9828	178.482	534.513	2502.22	11609.4	0
188	M	PBS	31.2	0.08	323000	160.313	0	0	248.719	34.7049	0	0	0	0	0	0	0	12.5794	1001.76	12.9688	NA	NA	NA	NA	NA	647.34	1351.92	6756.25	0
189	M	PBS	27.43	0.06	868000	414.687	9.60205	0	38.4164	7.71065	0	0	0	0	0	0	4	23.4926	1192.49	11.9125	13.0103	11.2412	20.0203	20.7161	175.439	427.339	3964.17	16411.2	0
190	M	PBS	26.71	0.07	264000	323.938	0.677734	0	174.828	22.753	0	0	0	0	1	0	2	13.8843	176.03	11.6375	7.99404	9.0657	22.7564	16.9481	121.765	227.205	1338.72	4918.13	0
191	F	PBS	27.41	0.06	152000	220.187	0.332923	0	443.494	62.4737	0	0	0	0	0	0	2	10.1104	357.782	11.6062	8.16275	10.622	17.4953	12.2029	116.622	349.202	1442.64	15054.4	0
192	F	PBS	19.98	0.05	287000	334.375	2.61366	0	250.341	37.614	0	0	0	0	0	0	1	21.1819	196.624	13.1312	NA	NA	NA	NA	NA	207.039	4286.04	12839.4	0
193	F	PBS	30.11	0.08	557000	353.312	1.98312	17.7419	150.581	24.9078	0	0	0	0	0	0	1	63.3217	389.781	14.9187	NA	NA	NA	NA	NA	985.41	2261.73	9765.62	0
194	F	PBS	24.92	0.1	117000	210.375	0.0140342	13.9803	155.267	24.3575	14	1	15	0	0	1	0	153.465	1974.69	16.5437	NA	NA	NA	NA	NA	858.077	3292.07	6841.25	0
195	F	PBS	42.47	0.08	164000	371.437	0.973396	15.2059	224.428	44.7762	0	0	0	0	0	1	3	25.9341	218.696	13.2937	10.8621	12.574	20.419	15.7364	683.721	225.516	1616.43	7996.25	0
196	F	PBS	28.78	0.06	411000	229.938	0.589948	28.8521	260.782	40.4331	0	0	0	0	0	0	2	17.955	473.36	13.8062	12.3664	14.0388	21.9825	17.3077	497.924	242.874	2340.01	6131.88	0
197	F	PBS	32.42	0.07	1220000	277.25	0.700772	17.6451	188.858	24.9322	0	0	0	0	1	1	2	25.4766	260.392	15.3688	10.4544	14.2165	20.2314	18.0894	1340.79	480.785	8762.84	15351.2	0
198	F	PBS	26.52	0.1	381000	269.813	1.70345	7.56224	113.711	17.6409	3	0	3	0	1	1	4	38.5424	1275.65	13.5687	25.807	14.2272	19.1135	18.4959	2537.14	575.194	4625.96	7930.62	0
199	F	PBS	26.46	0.06	657000	296.188	1.4476	35.3027	266.817	47.3094	0	0	0	0	2	2	0	414.725	296.474	12.1625	NA	NA	NA	NA	NA	299.05	2069.19	12431.9	0
200	F	PBS	21.36	0.07	211000	116.313	0.00938896	5.09366	58.3102	13.6885	1	0	1	0	0	0	0	12.8659	1493.47	16.175	NA	NA	NA	NA	NA	321.954	6532.25	15261.2	0
201	F	10mg	30.53	0.12	147000	211.125	0.376931	12.9586	158.426	20.2187	2	0	2	0	1	1	0	46.804	1223.75	14.725	NA	NA	NA	NA	NA	571.075	2470.27	4772.5	3
202	F	10mg	28.66	0.08	369000	251.938	0.469551	15.7137	164.657	23.1524	0	0	0	0	0	1	0	62.5142	1595.16	13.3812	NA	NA	NA	NA	NA	240.644	1247.47	8040.62	0
203	F	10mg	23.52	0.07	358000	197	0.00872535	8.98791	183.951	30.2939	0	0	0	0	0	0	0	NA	752.793	12.6062	NA	NA	NA	NA	NA	94.9647	940.947	4627.5	0
204	F	10mg	24.1	0.08	117000	210.5	0.0147926	9.91611	98.1805	19.0245	7	2	9	0	0	0	0	NA	822.987	12.5437	NA	NA	NA	NA	NA	133.052	5719.11	2956.87	0
205	F	10mg	26.15	0.07	5200000	553.25	31.3133	289.52	79.6432	74.2397	315	265	580	0	0	1	2	73.3239	2262.24	15.7438	NA	NA	NA	NA	NA	427.123	802.102	4610	0
206	M	10mg	31.57	0.07	457000	223.062	0.291895	5.52489	72.3399	3.46496	6	0	6	0	1	2	4	709.929	675.43	13.1125	6.65496	9.6991	625.391	617.456	362.691	625.539	719.926	12146.2	0
207	M	10mg	35.18	0.07	2540000	430.25	16.1564	58.3921	148.312	60.8366	170	155	325	0	0	0	2	522.543	400.672	13.05	NA	NA	NA	NA	NA	239.792	5420.44	14729.4	0
208	M	10mg	31.55	0.07	727000	287.188	0.0670278	10.1213	149.255	8.00736	0	0	0	0	0	0	0	NA	262.682	11.7438	NA	NA	NA	NA	NA	183.766	1722.39	9333.75	0
209	M	10mg	32.44	0.06	716000	422.75	4.52386	21.0629	177.112	15.648	1	0	1	0	0	0	0	NA	766.98	11.9062	NA	NA	NA	NA	NA	497.898	896.958	11808.8	0
210	M	10mg	38.88	0.09	422000	492.687	0.97505	26.3301	114.301	40.1836	42	15	57	0	1	1	1	66.108	201.971	12.2687	NA	NA	NA	NA	NA	212.69	1835.88	10633.1	0
211	M	10mg	32.26	0.1	6660000	884.625	38.461	80.3667	132.08	97.0099	245	220	465	0	2	1	1	89.5597	468.351	14.65	NA	NA	NA	NA	NA	517.924	6973.01	10000.6	0
212	M	10mg	37.1	0.13	1090000	574.875	15.3187	132.352	63.1312	56.9557	213	130	343	0	1	1	3	43.0256	1360.7	15.05	NA	NA	NA	NA	NA	782.02	5251.02	5525	0
213	M	10mg	36.63	0.07	1110000	500.062	9.77905	36.0267	138.552	41.5836	267	127	394	0	2	1	1	105.128	588.298	12.3812	NA	NA	NA	NA	NA	587.374	4193.23	15787.5	0
214	M	10mg	37.23	0.08	164000	222.5	0.446894	12.4722	154.692	16.4477	13	0	13	1	2	1	2	35.4403	681.352	22.55	NA	NA	NA	NA	NA	482.678	1826.49	7890.63	0
215	M	10mg	34.54	0.09	411000	344.375	0.825644	9.28948	90.6938	15.448	0	0	0	0	0	0	0	NA	286.924	11.6125	NA	NA	NA	NA	NA	194.755	1121.05	8719.38	0
216	M	PBS	27.86	0.08	469000	328.687	2.29318	16.0543	87.0125	8.67063	0	0	0	0	0	0	0	9.24575	244.222	11.4187	NA	NA	NA	NA	NA	88.542	195.867	11615.6	0
217	M	PBS	NA	NA	NA	NA	NA	NA	NA	NA	NA	NA	NA	0	1	NA	NA	NA	NA	#VALUE!	NA	NA	NA	NA	NA	NA	NA	NA	NA
218	M	PBS	30.55	0.05	557000	365.75	1.11729	11.3184	99.3043	13.216	1.5	0	1.5	0	1	0	0	177.618	516.682	13.275	NA	NA	NA	NA	NA	515.99	2426.6	10925	0
219	M	PBS	29.33	0.09	1310000	248.937	3.80783	9.37363	185.423	39.307	1	0	1	1	1	1	3	23.5664	2308.87	14.4312	9.55461	9.62843	11.4994	11.6635	1208.95	447.804	1976.38	11792.5	0
220	M	PBS	29.21	0.08	868000	227	0	9.17194	143.109	18.5805	0	0	0	0	0	0	0	15.9053	683.681	12.35	NA	NA	NA	NA	NA	394.446	647.76	12852.5	0
221	M	PBS	32.45	0.06	762000	264.125	0.0945936	12.5799	80.5825	4.6911	0	0	0	0	0	0	0	18.567	693.044	12.3063	NA	NA	NA	NA	NA	187.221	908.453	13768.8	0
222	M	PBS	NA	NA	NA	0	NA	NA	NA	NA	NA	NA	NA	0	0	0	0	NA	NA	11.5625	NA	NA	NA	NA	NA	226.173	1105.93	11378.7	NA
223	M	PBS	38.93	0.07	610000	226.437	0.0233656	9.96731	176.767	26.2183	0	0	0	0	0	0	0	18.9916	1353.11	11.4938	NA	NA	NA	NA	NA	574.369	943.84	9368.75	0
224	M	PBS	38.76	0.14	376000	254.125	0	7.00439	136.45	31.6075	0	0	0	0	0	0	0	123.114	284.797	11.375	NA	NA	NA	NA	NA	234.875	313.911	15455	0
225	M	PBS	36.06	0.1	528000	366.437	0.932167	8.57274	146.24	22.2213	0	0	0	0	0	0	0	9.84478	257.856	11.4562	NA	NA	NA	NA	NA	187.039	723.441	13071.2	0
226	F	10mg	29.95	0.14	6480000	1053	45.2474	0	134.207	100.93	230	221	451	0	2	1	2	191.52	1289.31	22.9688	8.16729	13.3625	378.307	385.725	557.832	401.942	9665.53	15023.8	2.9
227	F	10mg	35.45	0.09	1720000	562.312	6.40203	39.2554	206.546	63.5822	95	80	175	0	1	2	3	667.912	1130.26	14.2188	24.5377	16.7236	625.391	599.148	1448.41	279.036	7127.15	5680	0
228	F	10mg	31.27	0.11	2740000	560.5	7.93954	109.265	121.185	58.2912	215	118	333	0	0	0	1	334.205	746.472	13.05	9.84805	12.0145	620.919	69.0744	297.967	624.144	3537.89	9359.38	0
229	F	10mg	25.35	0.07	2180000	723.25	25.313	86.1929	71.4852	61.4462	231	137	368	0	1	2	1	47.7983	1480.33	13.075	NA	NA	NA	NA	NA	550.922	3572.05	8095.62	0
230	F	10mg	27.18	0.15	1400000	460	5.05531	51.2711	64.1956	43.8759	295	181	476	0	2	2	4	746.69	860.136	21.1687	9.47893	35.4425	625.391	625.391	763.623	899.914	13355.8	3707.5	0
231	F	10mg	28.28	0.2	1520000	785.875	34.7877	33.0168	83.1068	19.2478	168	145	313	0	1	3	3	671.563	893.985	29.2063	16.4815	43.3988	623.202	546.967	3264.57	1081.56	9458.72	10373.8	0
232	F	10mg	26.34	0.09	704000	319.938	NA	NA	NA	NA	0	0	0	0	2	0	0	35.9233	646.823	13.675	NA	NA	NA	NA	NA	289.695	3097.52	NA	0
233	F	10mg	35.15	0.11	316000	296.937	0	29.3496	208.465	38.4828	0	0	0	0	0	0	0	NA	448.239	12.6687	NA	NA	NA	NA	NA	251.492	3177.18	14472.5	0
234	F	10mg	24.96	0.08	246000	302.25	0	3.94601	111.805	15.966	0	0	0	0	1	0	0	30.7955	879.883	12.3937	NA	NA	NA	NA	NA	200.951	932.735	8616.25	0
235	F	10mg	21.88	0.05	199000	385.875	0.105298	9.79688	100.407	11.6886	16	1	17	0	0	0	0	NA	887.037	10.825	NA	NA	NA	NA	NA	316.944	1212.45	13527.5	0
236	M	10mg	27.03	0.06	2700000	518.75	9.57706	0	73.8777	35.3935	168	145	313	0	0	0	0	NA	161.263	12.9125	NA	NA	NA	NA	NA	284.747	6098.23	10564.4	0
237	M	10mg	33.28	0.09	598000	277	0.0190639	17.8972	121.382	22.9067	0	0	0	0	0	0	0	NA	229.228	11.8125	NA	NA	NA	NA	NA	162.158	1207.69	9515	0
238	M	10mg	35.09	0.08	2390000	725.563	9.80746	63.7748	197.782	57.234	90	92	182	0	0	1	4	721.236	724.26	12.7312	7.55089	15.0626	625.391	625.391	464.065	323.46	7702.32	11625	0
239	M	10mg	30.06	0.07	99700	210.625	0	18.8152	189.297	17.7826	0	0	0	0	0	0	0	NA	1252.15	11.2875	NA	NA	NA	NA	NA	533.708	1568.47	7005.62	0
240	M	10mg	40.13	0.07	516000	325.5	2.41994	13.9435	217.599	30.6534	0	0	0	0	0	0	0	NA	1228.38	11.5188	NA	NA	NA	NA	NA	450.367	330.848	15218.8	0
241	M	10mg	28.8	0.05	323000	282.625	0.249655	14.4419	156.214	27.7778	0	0	0	0	0	0	0	NA	917.119	10.8938	NA	NA	NA	NA	NA	231.293	802.102	14768.1	0
242	M	10mg	35.98	0.1	223000	235.187	0.0206645	36.6174	422.837	59.2944	0	0	0	0	0	0	0	NA	286.869	16.2937	NA	NA	NA	NA	NA	144.61	868.577	10837.5	0
243	M	10mg	43.24	0.1	416000	273.812	0	7.00439	80.9253	9.51242	0	0	0	0	0	0	0	NA	19.4382	12.6062	NA	NA	NA	NA	NA	384.996	414.31	9118.12	0
244	M	10mg	28.28	0.3	258000	277.125	0.134609	18.0527	258.855	31.4555	0	0	0	0	0	0	1	NA	13.6557	13.075	NA	NA	NA	NA	NA	297.125	1217.87	10579.4	0
245	M	10mg	30.92	0.04	252000	414.312	0	11.6884	115.508	17.5181	0	0	0	0	1	0	0	32.9119	14.9392	12.3812	NA	NA	NA	NA	NA	412.083	1938.09	NA	0
246	M	PBS	28.67	0.07	211000	250.625	0.0531773	26.5419	159.79	26.6673	0	0	0	0	0	0	0	24.5864	37.6585	13.1813	NA	NA	NA	NA	NA	296.09	3652.34	13641.2	0
247	M	PBS	32.26	0.09	405000	283.375	0.00940322	10.2757	274.323	30.9614	1	0	1	0	0	0	0	11.1312	80.9261	11.8375	NA	NA	NA	NA	NA	209.398	784.547	13326.9	0
248	M	PBS	33.13	0.05	598000	226.625	0.0495759	11.2482	135.369	12.3149	0	0	0	1	0	0	1	56.2341	43.496	13.9437	NA	NA	NA	NA	NA	375.031	3976.11	10088.1	0
249	M	PBS	29.27	0.06	252000	233	0.645611	5.66027	127.728	11.1443	0	0	0	0	0	0	0	8.82837	85.6003	11.0437	NA	NA	NA	NA	NA	479.339	598.084	15239.4	0
250	M	PBS	27.74	0.05	516000	388.625	0.809175	0	156.047	11.3078	0	0	0	0	2	0	0	17.2432	8.1217	15.7312	NA	NA	NA	NA	NA	279.993	1626.47	11356.9	0
251	F	10mg	22.73	0.18	1430000	675.688	24.3355	117.057	111.8	42.0087	208	175	383	0	1	1	0	473.693	421.93	22.8687	21.7782	57.9421	625.391	625.391	4364.6	1189.7	6696.24	9135.62	0
252	F	10mg	31.43	0.12	3960000	732.188	2.32278	60.1608	305.118	72.6611	220	168	388	0	0	0	3	636.932	5103.88	15.9313	8.65109	12.203	615.791	612.148	2334.16	1607.15	3248.67	10998.1	0
253	F	10mg	25.64	0.08	2340000	455.75	2.50197	64.4524	153.389	41.4106	147	128	275	0	0	1	0	55.2841	819.472	15.3	NA	NA	NA	NA	NA	654.621	6789.43	8598.75	0
254	F	10mg	33.42	0.1	721000	437.375	2.61359	42.4461	302.256	44.2985	2	4	6	0	0	0	0	36.0653	155.942	13.0563	NA	NA	NA	NA	NA	1138.34	684.537	4298.12	0
255	F	10mg	26.21	0.09	4840000	869.75	20.9549	109.836	170.752	64.2152	270	192	462	0	0	2	4	727.784	223.092	17.95	16.5209	15.5179	625.391	625.391	3918.17	474.118	7885.35	4975.62	0
256	F	10mg	31.79	0.1	463000	275.125	0.342691	23.9885	84.2284	27.6479	0	0	0	0	1	0	0	NA	109.45	12.9375	NA	NA	NA	NA	NA	346.019	1244.63	5706.88	0
257	F	10mg	33.48	0.1	727000	417.562	0.561978	31.1134	82.1205	75.9805	19	0	19	0	2	1	0	484.645	42.4277	14.3937	6.89149	11.1076	419.301	391.643	1227.76	263.665	4040.83	13270	0
258	F	10mg	37.36	0.1	3700000	562.125	4.27765	71.4495	184.088	87.0512	235	183	418	0	1	0	0	75.625	145.41	16.6875	NA	NA	NA	NA	NA	249.175	398.635	14395.6	0
259	F	10mg	38.69	0.06	405000	151.812	0.200235	36.8995	233.81	28.7133	0	0	0	0	0	0	0	NA	67.3316	11.0875	NA	NA	NA	NA	NA	205.651	86.5437	6224.38	0
260	F	10mg	26.31	0.09	516000	327.312	0.341591	51.3149	459.106	68.323	8	5	13	0	0	0	0	NA	194.653	10.9062	NA	NA	NA	NA	NA	649.872	108.953	13996.2	0
261	M	10mg	30.3	0.1	6.56e+07	4930.53	6.89217	418.965	260.123	229.395	230	400	630	0	1	4	4	787.534	199.402	16.8875	9.67603	17.9435	625.391	625.391	2560.83	1567.04	4408.97	10266.2	0
262	M	10mg	35.64	0.12	5520000	757.875	10.8039	139.31	154.222	103.641	201	140	341	0	1	3	4	769.943	12.7935	15.1125	10.1921	11.0151	625.391	625.391	246.174	259.699	5852.22	6548.75	0
263	M	10mg	32.58	0.11	6000000	1024.37	16.375	177.997	174.422	45.6039	120	153	273	0	1	1	3	78.3762	385.854	44.7063	NA	NA	NA	NA	NA	911.279	5586.08	7806.87	0
264	M	10mg	37.29	0.09	5560000	856.812	27.4924	93.5193	341.431	43.9494	121	105	226	0	0	0	0	NA	92.5373	12.9187	NA	NA	NA	NA	NA	396.797	6174.29	14904.4	0
265	M	10mg	31.54	0.12	4580000	675.188	0	74.397	143.147	90.8244	200	113	313	0	4	3	3	720.954	27.066	17.3375	9.79788	19.2061	620.497	569.059	1490.87	473.313	9568.8	7831.25	0
266	M	10mg	27.4	0.12	88800000	890.062	21.6741	208.286	388.406	124.486	254	271	525	0	2	0	2	144.915	660.547	15.6125	NA	NA	NA	NA	NA	827.428	6582.55	14293.1	0
267	M	10mg	30.65	0.19	42700000	2947.5	0	254.108	2491.79	71.935	365	375	740	0	3	2	4	742.182	120.812	61.2437	16.9331	32.8105	625.391	625.391	2314.52	376.01	8350.6	16093.1	0
268	M	10mg	42.42	0.09	4.03e+06	1855.19	0	173.916	4148.66	40.3373	228	178	406	0	3	4	2	517.947	312.479	75.6375	NA	NA	NA	NA	NA	1276.88	1771.34	8048.75	3.5
269	M	10mg	30.42	0.11	4300000	605.062	0	161.729	235.508	160.537	320	188	508	0	3	2	3	687.343	74.1697	13.9688	19.1836	12.484	471.279	287.437	1877.56	818.185	7752.87	7759.38	2
270	M	10mg	39.75	0.06	399000	310.25	0	34.0473	141.42	46.565	0	0	0	0	1	0	0	NA	6.1966	12.975	NA	NA	NA	NA	NA	192.129	3545.24	13051.2	0
271	F	PBS	31.38	0.09	182000	212.437	0.0556364	26.1762	214.676	35.3378	0	0	0	0	0	0	0	12.8529	139.389	11.7562	NA	NA	NA	NA	NA	393.615	119.008	4042.5	0
272	F	PBS	34.56	0.07	1270000	301.562	0	59.7263	99.2315	21.3641	0	0	0	0	0	0	0	15.4652	50.4257	12.2125	NA	NA	NA	NA	NA	506.275	563.114	14866.9	0
273	F	PBS	33.9	0.06	622000	232.938	0.00137146	22.2849	239.31	67.5158	0	0	0	0	0	0	0	134.816	21.7922	12.225	NA	NA	NA	NA	NA	375.745	2917.11	10408.1	0
274	F	PBS	32.14	0.07	264000	234.312	0	32.6245	141.326	48.7479	2	0	2	0	0	0	2	21.6767	30.0773	15.9625	14.0732	11.7447	26.8058	32.5985	418.824	238.204	529.389	4900.62	0
275	F	PBS	32.36	0.08	469000	312.062	0	71.0111	1023.17	114.469	0	0	0	0	0	0	3	541.096	77.155	25.95	25.6355	24.7496	625.391	625.391	2283.76	257.638	354.795	11154.4	0
276	F	10mg	23.38	0.05	4400000	951.5	0	116.669	195.547	65.9494	72	134	206	0	0	0	3	664.639	196.056	16.4812	57.343	19.3982	625.391	583.349	1183.98	556.167	6790.11	7007.5	0
277	F	10mg	28.14	0.13	26900000	3384.79	0	310.967	578.495	136.556	275	255	530	0	0	0	3	738.723	211.302	18.5813	17.4957	29.7909	625.391	625.391	4320.28	364.349	7334.44	15478.1	0
278	F	10mg	34.86	0.13	2770000	425.375	0.0442862	81.8885	128.599	42.1879	108	83	191	0	3	0	0	41.8808	63.4863	13.8875	NA	NA	NA	NA	NA	396.729	4334.49	8573.75	0
279	F	10mg	26.75	0.06	1340000	802.188	1.00278	91.389	137.209	44.6624	133	76	209	0	0	0	2	51.2438	86.2698	13.3937	NA	NA	NA	NA	NA	325.879	6233.92	12958.8	0
280	F	10mg	30.12	0.11	4280000	661.688	0	126.942	135.181	75.9477	223	142	365	0	1	0	0	NA	7629.51	12.4437	NA	NA	NA	NA	NA	579.35	3686.62	15410.6	0
281	F	10mg	24.54	0.08	3470000	1269.94	0	224.148	331.978	70.6419	135	123	258	0	1	0	2	98.8108	711.852	17.5875	NA	NA	NA	NA	NA	670.599	9311.23	11608.1	0
282	F	10mg	29.62	0.11	1380000	548.875	0	111.348	51.7646	79.8198	200	164	364	0	0	0	3	74.6173	5041.98	14.8812	NA	NA	NA	NA	NA	1295.01	4621.76	5894.37	0
283	F	10mg	31.96	0.07	979000	405.812	0	75.6846	128.655	33.7698	135	95	230	0	0	1	0	44.1771	209.027	12.3688	NA	NA	NA	NA	NA	227.142	4198.46	9328.12	0
284	F	10mg	28.03	0.08	592000	278.687	0	31.5664	390.381	56.0161	0	0	0	0	1	1	2	63.6413	118.029	13.8375	NA	NA	NA	NA	NA	193.261	4326.91	13742.5	0
285	F	10mg	27.35	0.04	411000	446.437	0.102859	34.1685	114.86	35.318	0	0	0	0	0	0	0	NA	2396.77	11.8125	NA	NA	NA	NA	NA	396.051	2192.65	11835.6	0
286	M	10mg	38.62	0.13	1640000	400.187	0	57.1223	280.158	91.7367	160	103	263	0	2	1	0	533.106	856.532	21.1938	NA	NA	NA	NA	NA	716.468	3692.91	9195	0
287	M	10mg	35.17	0.13	19400000	873.437	0	128.862	212.721	47.8457	342	295	637	0	2	2	0	605.194	663.881	14.4125	NA	NA	NA	NA	NA	756.349	7296.57	14678.8	0
288	M	10mg	32.41	0.09	14400000	1041.12	8.58908	303.45	228.21	37.6127	390	330	720	0	3	0	2	597.458	483.869	14.5562	NA	NA	NA	NA	NA	435.248	6684.88	15206.2	0
289	M	10mg	27.45	0.11	47600000	788	27.0169	223.427	237.816	77.9485	220	285	505	0	1	0	3	95.38	1093.45	14.1875	NA	NA	NA	NA	NA	858.504	6603.49	15489.4	0
290	M	10mg	33.46	0.09	14200000	1466.62	72.7921	220.136	795.609	119.856	283	265	548	0	3	2	0	46.1318	94.3672	13.4562	NA	NA	NA	NA	NA	254.274	3283.83	8592.5	0
291	M	10mg	28.91	0.09	15200000	1384.37	12.1836	146.334	255.156	66.0701	145	140	285	0	0	0	1	59.076	247.907	15.4812	NA	NA	NA	NA	NA	418.881	4960.22	12570	0
292	M	10mg	34.99	0.05	6330000	907.125	6.50042	252.714	478.81	76.7746	260	210	470	0	0	0	2	654.661	110.561	16.7125	NA	NA	NA	NA	NA	267.422	2799.43	14187.5	0
293	M	10mg	NA	NA	NA	NA	NA	NA	NA	NA	NA	NA	NA	NA	NA	NA	NA	NA	NA	#VALUE!	NA	NA	NA	NA	NA	NA	NA	NA	NA
294	M	10mg	NA	NA	NA	NA	NA	NA	NA	NA	NA	NA	NA	NA	NA	NA	NA	NA	NA	#VALUE!	NA	NA	NA	NA	NA	NA	NA	NA	NA
295	M	10mg	26.74	0.1	26300000	1681.19	5.66612	222.226	148.065	24.346	367	328	695	0	3	4	3	50.8885	329.722	14.0875	NA	NA	NA	NA	NA	471.486	6504.8	14419.4	0
296	F	PBS	30.93	0.12	235000	336.5	0.0444251	15.6623	51.5646	4.59949	0	0	0	0	0	0	0	30.1281	4184.02	11.9688	NA	NA	NA	NA	NA	1755.47	2460.68	13808.1	0
297	F	PBS	19.61	0.04	199000	386.438	4.18729	12.4244	56.5008	7.57196	0	0	0	0	0	0	0	12.9336	248.58	11.2812	NA	NA	NA	NA	NA	167.289	NA	10862.5	0
298	F	PBS	43.52	0.07	469000	488.5	2.98648	25.2464	108.818	15.6077	0	0	0	0	2	0	0	15.8532	732.273	13.6875	NA	NA	NA	NA	NA	515.81	3854.56	1813.12	0
299	F	PBS	23.04	0.08	240000	312.438	0.13224	48.2686	407.598	50.9752	0	0	0	0	3	2	3	595.58	325.765	12.9875	9.02317	16.0124	625.391	625.391	361.237	425.843	2553.32	11541.9	0
300	F	PBS	26.24	0.08	364000	382.875	0.28253	38.2375	59.919	6.69991	0	0	0	0	0	0	0	15.486	286.499	13.575	NA	NA	NA	NA	NA	204.81	1896.85	7373.12	0
301	F	10mg	25.24	0.06	645000	797.688	28.2918	23.5697	41.644	9.66271	28	15	43	0	0	0	0	36.263	121.329	12.2937	NA	NA	NA	NA	NA	485.596	3284.38	9050	0
302	F	10mg	28.14	0.12	1020000	437.188	0.0938769	83.3727	72.4772	21.9735	62	12	74	0	1	0	1	86.7141	220.316	14.5687	NA	NA	NA	NA	NA	559.159	1670.64	9373.75	0
303	F	10mg	26.51	0.08	223000	343.5	0	20.0199	99.2046	18.4718	1	0	1	0	1	0	0	NA	153.796	12.7312	NA	NA	NA	NA	NA	206.494	NA	11611.9	0
304	F	10mg	26.02	0.08	3050000	1069.94	0.859737	136.038	178.688	56.445	411	295	706	0	2	1	2	381.165	187.348	19.6125	8.20671	15.8806	37.5547	19.8171	2237	373.295	6664.24	13109.4	0.5
305	F	10mg	28.66	0.08	381000	496	0.422888	44.0976	93.3699	17.3702	98	57	155	0	1	0	0	62.9716	212.841	14.5812	NA	NA	NA	NA	NA	305.855	1326.64	8810.62	0
306	F	10mg	23.06	0.05	3120000	955.188	0.64587	217.5	106.409	71.3562	374	125	499	0	1	0	0	152.474	247.505	15.4687	NA	NA	NA	NA	NA	287.284	5753.14	11544.4	0
307	F	10mg	24.74	0.12	23300000	1173.87	43.2026	204.918	68.8587	58.1568	385	160	545	0	1	4	2	753.239	342.493	16.2812	25.4265	22.6988	625.391	625.391	2369.42	566.434	8878.37	11833.1	3
308	F	10mg	25.44	0.07	4160000	1570.38	8.59129	149.33	192.823	76.3332	265	160	425	0	1	1	2	129.005	580.45	24.4375	NA	NA	NA	NA	NA	683.639	7253.74	11629.4	3
309	F	10mg	33.26	0.11	428000	387.125	0.00137146	28.2799	82.2684	10.8491	4	0	4	1	1	0	1	36.4133	1140.07	19.3938	NA	NA	NA	NA	NA	1108.94	4522.02	7562.5	0.5
310	F	10mg	19.01	0.07	3820000	1015.38	4.18694	189.588	74.2887	67.3298	173	75	248	0	0	0	2	680.235	734.494	12.125	9.96273	12.6689	625.391	625.391	547.667	427.101	2564.87	6973.12	0
311	M	10mg	34.21	0.11	334000	501.125	1.49114	25.6062	101.166	22.9631	85	42	127	0	0	0	4	734.869	370.098	17.0812	32.0456	40.902	625.391	625.391	687.903	492.421	4979.12	14989.4	0
312	M	10mg	40.94	0.12	6380000	904.687	7.01402	161.165	170.436	82.2699	333	235	568	0	1	2	3	669.177	421.651	23.4688	10.2423	12.2208	625.391	625.391	788.171	766.605	479.81	15434.4	0
313	M	10mg	35.5	0.14	2110000	827.562	37.7489	106.783	260.899	57.1076	165	190	355	0	0	2	2	527.365	57.2911	11.5812	NA	NA	NA	NA	NA	226.434	2559.3	8826.25	0
314	M	10mg	32.76	0.08	1570000	843.437	10.1978	96.0671	73.334	55.6615	203	150	353	0	4	3	4	717.674	455.427	15.2875	10.8694	27.2443	625.391	625.391	3052.42	331.719	5724.39	15101.2	0
315	M	10mg	35.72	0.12	252000	252.062	4.49279	38.481	137.962	19.0064	0	0	0	0	0	0	0	94.6829	62.766	12.2625	NA	NA	NA	NA	NA	243.947	NA	7560	0
316	M	10mg	33.36	0.07	1770000	521.375	4.72847	55.7605	95.5757	23.302	108	50	158	0	0	0	0	NA	80.0604	12.825	NA	NA	NA	NA	NA	219.175	2189.32	15353.1	0
317	M	10mg	32.19	0.08	3940000	898.062	5.69187	127.105	204.897	24.3105	240	215	455	0	1	0	0	333.516	144.88	13.1937	NA	NA	NA	NA	NA	355.687	5974.72	15666.9	0
318	M	10mg	37.21	0.06	3360000	678.438	5.0055	62.1493	68.2151	38.1508	195	175	370	0	1	2	4	729.497	130.649	12.6125	20.7891	11.2569	625.391	625.391	483.911	299.534	4365.78	14395.6	0
319	M	10mg	31.36	0.13	4040000	550.062	4.04624	45.1082	61.4078	35.2589	51	150	201	0	0	0	3	713.3	223.122	11.825	6.79114	9.73111	625.391	321.732	742.739	332.16	715.047	11529.4	0
320	M	10mg	31.72	0.1	6520000	896.125	44.7676	214.423	157.464	57.2079	142	175	317	0	0	2	1	48.5785	51.3619	12.7875	NA	NA	NA	NA	NA	242.772	3618.54	14044.4	0
